# Supplementary material for: Reinforcing the idea of an early dispersal of Hippopotamus amphibius in Europe: Restoration and multidisciplinary study of the skull from the Middle Pleistocene of Cava Montanari (Rome, central Italy)
Source: PLoS One. 2023 Nov 22;18(11):e0293405. doi: 10.1371/journal.pone.0293405 (PMC10664965; doi:10.1371/journal.pone.0293405)
Supplement: S1 Table — (XLSX) [file pone.0293405.s002.xlsx]

## Sheet: Cranio
Species	Site	Age	Reference	Catalogue number	HOpA	HBA	BFm	BN	Bbotot	BOc	BTl	BZ
Hippopotamus antiquus	Valdarno Superiore (Figline)	Early Pleistocene	Mazza (1995)	IGF1043	170	204	56	214	318	187	14	463
Hippopotamus antiquus	Valdarno Superiore (Renacci)	Early Pleistocene	Mazza (1995)	IGF771	184	238	66	220	327	186	5	436
Hippopotamus antiquus	Valdarno Superiore	Early Pleistocene	Mazza (1995)	IGF665	177	224	68	210	310	192	13	448
Hippopotamus antiquus	Collec Curti	Early Pleistocene	Mazza (1995)	108	208	244	56	232	328	184	21	486
Hippopotamus antiquus	Maglianella	Midlde Pleistocene	Mazza (1995)	C 601	174	191	64	190	322	165	16	477
Hippopotamus amphibius	Cava Montanari	Middle Pleistocene	This work	MPUR/V 149a	140.3	176.8	63	167.2	298.5	132.4	7.8	410.3
Hippopotamus amphibius	Barrington	Late Pleistocene	Mazza (1995)	D 3980 a & b	143	186	57	198	306	148	9	414
Hippopotamus amphibius	Barrington	Late Pleistocene	Mazza (1995)	D 13938	145	204	61	204	336	173	21	484
Extant Hippopotamus amphibius			Mazza (1995)	3596-768	134	178	49	172	266	145	5	380
Extant Hippopotamus amphibius			Mazza (1995)	no catalogue number	153	190	60	156	257	138	7	383
Extant Hippopotamus amphibius			Mazza (1995)	no catalogue number	140	168	50	156	264	130	5	364
Extant Hippopotamus amphibius			Mazza (1995)	no catalogue number	160	212	64	175	269	159	3	421
Extant Hippopotamus amphibius			Mazza (1995)	M 4443	126	174	63	164	264	161	4	370
Extant Hippopotamus amphibius			Mazza (1995)	4835-998	157	193	58	203	319	170	9	468
Extant Hippopotamus amphibius			Mazza (1995)	1885-671	123	172	51	160	252	139	11	386
Extant Hippopotamus amphibius			Mazza (1995)	1897-33	151	191	60	167	302	160	15	444
Extant Hippopotamus amphibius			Mazza (1995)	1910-143	134	184	56	148	264	147	10	379
Extant Hippopotamus amphibius			Mazza (1995)	no catalogue number	148	178	53	162	283	141	9	382
Extant Hippopotamus amphibius			Mazza (1995)	M 4902	137	194	51	148	262	138	22	412
Extant Hippopotamus amphibius			Mazza (1995)	no catalogue number	152	199	53	184	304	154	11	426
Extant Hippopotamus amphibius			Mazza (1995)	1917-249	149	178	48	175	308	146	10	427
Extant Hippopotamus amphibius			Mazza (1995)	no catalogue number	144	188	46	132	284	138	5	400
