# Supplementary material for: Reinforcing the idea of an early dispersal of Hippopotamus amphibius in Europe: Restoration and multidisciplinary study of the skull from the Middle Pleistocene of Cava Montanari (Rome, central Italy)
Source: PLoS One. 2023 Nov 22;18(11):e0293405. doi: 10.1371/journal.pone.0293405 (PMC10664965; doi:10.1371/journal.pone.0293405)
Supplement: S2 Table — (XLSX) [file pone.0293405.s003.xlsx]

## Sheet: Denti Inferiori
Species	Site	Age	Catalogue number	Reference	M3OL
Hippopotamus antiquus	Valdarno Superiore (Figline)	Early Pleistocene	IGF 1043	Mazza (1995)	84
Hippopotamus antiquus	Valdarno Superiore (Figline)	Early Pleistocene	IGF 696	Mazza (1995)	89
Hippopotamus antiquus	Valdarno Superiore	Early Pleistocene	3866	Mazza (1995)	93
Hippopotamus antiquus	Valdarno Superiore	Early Pleistocene	IGF 689	Mazza (1995)	82
Hippopotamus antiquus	Valdarno Superiore	Early Pleistocene	3864	Mazza (1995)	83
Hippopotamus antiquus	Valdarno Superiore	Early Pleistocene	n 17 glass case 22	Mazza (1995)	89
Hippopotamus antiquus	Valdarno Superiore	Early Pleistocene	IGF 706	Mazza (1995)	83
Hippopotamus antiquus	Valdarno Superiore	Early Pleistocene	IGF 700	Mazza (1995)	80
Hippopotamus antiquus	Valdarno Superiore	Early Pleistocene	IGF 702	Mazza (1995)	82
Hippopotamus antiquus	Valdarno Superiore	Early Pleistocene	IGF 705	Mazza (1995)	91
Hippopotamus antiquus	Valdarno Superiore	Early Pleistocene	IGF 695	Mazza (1995)	83
Hippopotamus antiquus	Valdarno Superiore	Early Pleistocene	IGF 680	Mazza (1995)	81
Hippopotamus antiquus	Valdarno Superiore	Early Pleistocene	IGF 698	Mazza (1995)	80
Hippopotamus antiquus	Valdarno Superiore	Early Pleistocene	n 10 glass case 22	Mazza (1995)	86
Hippopotamus antiquus	Valdarno Superiore	Early Pleistocene	n 21 glass case 23	Mazza (1995)	86
Hippopotamus antiquus	Valdarno Superiore	Early Pleistocene	n 23 glass case 23	Mazza (1995)	71
Hippopotamus antiquus	Valdarno Superiore	Early Pleistocene	n 29 glass case 23	Mazza (1995)	82
Hippopotamus antiquus	Valdarno Superiore	Early Pleistocene	IGF 683	Mazza (1995)	80
Hippopotamus antiquus	Valdarno Superiore	Early Pleistocene	IGF 5779V	Mazza (1995)	86
Hippopotamus antiquus	Valdarno Superiore (Renacci)	Early Pleistocene	IGF 771	Mazza (1995)	77
Hippopotamus antiquus	Valdarno Superiore (Malpasso)	Early Pleistocene	IGF 701	Mazza (1995)	85
Hippopotamus antiquus	Chiusi	Early Pleistocene	328	Mazza (1995)	82
Hippopotamus antiquus	Colle Curti	Early Pleistocene	no catalogue number	Mazza (1995)	92
Hippopotamus antiquus	Colle Curti	Early Pleistocene	n 113	Mazza (1995)	78
Hippopotamus antiquus	Durfort	Early Pleistocene	DUR 331	Mazza (1995)	81
Hippopotamus antiquus	Durfort	Early Pleistocene	DUR 550 1876 -796	Mazza (1995)	73
Hippopotamus antiquus	Durfort	Early Pleistocene	DUR 550 1876 -796	Mazza (1995)	85
Hippopotamus antiquus	Durfort	Early Pleistocene	no catalogue number	Mazza (1995)	74
Hippopotamus antiquus	Durfort	Early Pleistocene	DUR 333	Mazza (1995)	77
Hippopotamus antiquus	Durfort	Early Pleistocene	DUR 334	Mazza (1995)	78
Hippopotamus antiquus	Durfort	Early Pleistocene	DUR 258	Mazza (1995)	77
Hippopotamus antiquus	Bedford	Early Pleistocene	no catalogue number	Mazza (1995)	74
Hippopotamus antiquus	Cava Redicicoli	Early Pleistocene	SN32/FS	This work	81.5
Hippopotamus antiquus	Cava Redicicoli	Early Pleistocene	SN42/FSa	This work	89.5
Hippopotamus antiquus	Cava Redicicoli	Early Pleistocene	SN42/FSb	This work	82.8
Hippopotamus antiquus	Overstrand	Middle Pleistocene	M 6592	Mazza (1995)	74
Hippopotamus antiquus	Mosbach	Middle Pleistocene	1937/1	Mazza (1995)	85
Hippopotamus antiquus	Mosbach	Middle Pleistocene	no catalogue number	Mazza (1995)	71
Hippopotamus antiquus	Gross-Rohrheim	Middle Pleistocene	RS 3113	Mazza (1995)	76
Hippopotamus antiquus	Jockgrim	Middle Pleistocene	40	Mazza (1995)	71
Hippopotamus antiquus	Jockgrim	Middle Pleistocene	41	Mazza (1995)	71
Hippopotamus antiquus	Jockgrim	Middle Pleistocene	36	Mazza (1995)	71
Hippopotamus antiquus	Jockgrim	Middle Pleistocene	37	Mazza (1995)	70
Hippopotamus antiquus	Sant Yvoine (Puy-de-Dome)	Middle Pleistocene	Y 101	Mazza (1995)	80
Hippopotamus antiquus	Isernia	Middle Pleistocene	IS T3a GALL	Mazza (1995)	76
Hippopotamus antiquus	Ponte Molle	Middle Pleistocene	67	This work	67.6
Hippopotamus antiquus	Ponte Molle	Middle Pleistocene	46	This work	75
Hippopotamus antiquus	Ponte Molle	Middle Pleistocene	48	This work	71.9
Hippopotamus antiquus	Ponte Molle	Middle Pleistocene	50	This work	84.7
Hippopotamus antiquus	Ponte Molle	Middle Pleistocene	49	This work	81.2
Hippopotamus antiquus	Vallinfreda	Middle Pleistocene	SN180FS (ex. 16)	This work	82.5
Hippopotamus antiquus	Monte Antenne	Middle Pleistocene	128 (ex. 1)	This work	72.8
Hippopotamus antiquus	Bussi	Middle Pleistocene	BSS2002/SN	This work	79.8
Hippopotamus antiquus	Maglianella	Middle Pleistocene	C 601	Mazza (1995)	68
Hippopotamus antiquus	Maglianella	Middle Pleistocene	C 602	Mazza (1995)	73
Hippopotamus amphibius	Cava Montanari	Middle Pleistocene	MPUR/V 149 - Sx	This work	73.4
Hippopotamus amphibius	Cava Montanari	Middle Pleistocene	MPUR/V 149 - Dx	This work	74
Hippopotamus amphibius	Barrington	Late Pleistocene	no catalogue number	Mazza (1995)	78
Hippopotamus amphibius	Barrington	Late Pleistocene	D 3975	Mazza (1995)	69
Hippopotamus amphibius	Barrington	Late Pleistocene	no catalogue number	Mazza (1995)	75
Hippopotamus amphibius	Barrington	Late Pleistocene	M 2522	Mazza (1995)	78
Hippopotamus amphibius	Barrington	Late Pleistocene	M 2522	Mazza (1995)	74
Hippopotamus amphibius	Barrington	Late Pleistocene	M 2522	Mazza (1995)	78
Hippopotamus amphibius	Barrington	Late Pleistocene	no catalogue number	Mazza (1995)	79
Hippopotamus amphibius	Barrington	Late Pleistocene	D 3980 a & b	Mazza (1995)	73
Extant Hippopotamus amphibius	Congo	Extant	no catalogue number	Mazza (1995)	59
Extant Hippopotamus amphibius	Somalia	Extant	no catalogue number	Mazza (1995)	64
Extant Hippopotamus amphibius	Somalia	Extant	no catalogue number	Mazza (1995)	74
Extant Hippopotamus amphibius	Unkonw locality	Extant	M 4902	Mazza (1995)	70
Extant Hippopotamus amphibius	Unkonw locality	Extant	no catalogue number	Mazza (1995)	64
Extant Hippopotamus amphibius	Guinea	Extant	1895-431	Mazza (1995)	66
Extant Hippopotamus amphibius	Italian Zoo	Extant	1917-249	Mazza (1995)	79
Extant Hippopotamus amphibius	Sudan	Extant	no catalogue number	Mazza (1995)	70
Extant Hippopotamus amphibius	Unkonw locality - Coll. M. Faure	Extant	OST 361	Mazza (1995)	66
Extant Hippopotamus amphibius	Collezione Kircher	Extant	111-361	This work	65.9
Extant Hippopotamus amphibius	Collezione Kircher	Extant	111-361	This work	70
Extant Hippopotamus amphibius	Unkonw locality	Extant	AC0193	This work	71.3
Extant Hippopotamus amphibius	Unkonw locality	Extant	AC0193	This work	73.2
Extant Hippopotamus amphibius	PaleoFactory	Extant	no catalogue number	This work	62.2
